# Supplementary material for: Case report: Treatment of severe phorate poisoning
Source: Front Toxicol. 2025 May 9;7:1581362. doi: 10.3389/ftox.2025.1581362 (PMC12098374; doi:10.3389/ftox.2025.1581362)
Supplement: Supplementary file 1 [file Table1.xlsx]

## Sheet: Sheet1
Day	1	2	3	4	5	6	7	8	9	10	11	12	13	14	15	16	17	18	19	20	21	22	23	24	25	26	27	28	29	30	31	32	33	34
Medical unit	ICU																											General ward
Ventilation	Tubing with ventilator							Tracheostomy with ventilator																			Spontaneous breathing
HP	Once daily,6hours										Once daily,4hours
PAM	Micropump 0.5g/h					1g every 8h
Atropine	Micropump 3-5ml/h																			Micropump 0.3-2ml/h							1mg every 8h
